# Supplementary material for: The adenosine A2A receptor antagonist KW6002 distinctly regulates retinal ganglion cell morphology during postnatal development and neonatal inflammation
Source: Front Pharmacol. 2022 Dec 16;13:1082997. doi: 10.3389/fphar.2022.1082997 (PMC9800499; doi:10.3389/fphar.2022.1082997)
Supplement: Supplementary file 1 [file Table2.XLSX]

## Sheet: Sheet1
Table S2: Comparison of morphological properties of RGCs between control and KW6002-treated mice after neonatal LPS exposure
				Type I					Type II					Type III
			LPS+Vehicle		LPS+KW6002			LPS+Vehicle		LPS+KW6002			LPS+Vehicle		LPS+KW6002
			(n = 9)		(n = 16)			(n = 37)		(n = 45)			(n = 17)		(n = 7)
Soma
	Perimeter (µm)		63.77 ± 3.49		67.88 ± 2.91			69.64 ± 1.79		77.11 ± 2.01	**		67.25 ± 2.78		68.27 ± 6.22
	Area (µm² )		242.36 ± 25.67		283.71 ± 24.36			303.54 ± 16.96		361.51 ± 18.69	*		285.35 ± 25.28		283.71 ± 54.78
Dendrites
	Dendrite field area (µm² )		31053.19 ± 2937.78	△△△	35593.87 ± 2191.73			74944.55 ± 2099.43	###	70365.88 ± 2015.64			115652.78 ± 3075.46	+++	119315.94 ± 7432.06
	Density (×10-2, 1/µm)		9.07 ± 0.56	△△	8.59 ± 0.34			5.73 ± 0.17	###	6.32 ± 0.19	*		4.03 ± 0.12	+++	3.80 ± 0.23
	Max horizontal extend (µm)		183.13 ± 8.40	△△△	212.26 ± 7.19	*		317.62 ± 6.58	###	306.16 ± 5.08			415.90 ± 9.58	+++	382.07 ± 13.03
	Max vertical extend (µm)		221.40 ± 13.32	△△△	222.70 ± 8.41			313.41 ± 5.75	###	305.31 ± 5.49			371.68 ± 9.51	+++	399.01 ± 23.04
	Dendrite number		4.44 ± 0.50		4.69 ± 0.38			4.89 ± 0.19		5.11 ± 0.17			4.71 ± 0.22		4.43 ± 0.20
	Length (µm)		2713.32 ± 163.10	△△△	3041.57 ± 205.26			4213.92 ± 108.21	#	4313.27 ± 82.54			4640.53 ± 145.28	+++	4453.81 ± 182.16
	Surface (µm² )		3861.30 ± 227.05	△△△	4700.80 ± 283.86	*		6478.79 ± 209.20		6896.65 ± 192.08			7318.01 ± 346.45	+++	6992.12 ± 293.12
	Volume (µm³ )		474.82 ± 31.88	△△△	629.75 ± 40.26	**		857.26 ± 38.49		960.13 ± 40.24			987.81 ± 65.93	+++	927.30 ± 55.74
	Tree length (µm)		657.71 ± 64.77	△	728.11 ± 95.40			933.91 ± 65.64		901.21 ± 46.18			1031.38 ± 69.15	+	1012.99 ± 48.05
	Seg length (µm)		26.75 ± 2.70	△△△	31.26 ± 1.44			55.48 ± 1.74	###	49.96 ± 1.89	*		75.47 ± 2.26	+++	79.26 ± 3.15
	Seg surface (µm² )		38.51 ± 4.61	△△△	48.40 ± 1.77	*		85.29 ± 3.11	###	80.06 ± 3.55			118.11 ± 4.31	+++	124.79 ± 6.07
	Seg volume (µm³ )		4.80 ± 0.66	△△△	6.49 ± 0.31	*		11.28 ± 0.54	###	11.13 ± 0.61			15.82 ± 0.84	+++	16.57 ± 0.96
	Segment number		110.56 ± 14.34		96.63 ± 4.08			79.16 ± 3.50	#	92.29 ± 4.03	*		62.59 ± 2.99	+++	56.86 ± 3.56
	Tortuosity		1.18 ± 0.01		1.19 ± 0.01			1.18 ± 0.00	##	1.19 ± 0.01			1.15 ± 0.01	++	1.17 ± 0.01
	Max order		10.78 ± 1.31	△	9.56 ± 0.33			7.16 ± 0.23		8.13 ± 0.30	*		6.29 ± 0.25	+++	6.43 ± 0.43
	Mean order		7.02 ± 0.73	△	6.07 ± 0.36			5.18 ± 0.16		5.31 ± 0.19			4.79 ± 0.19	++	4.62 ± 0.09
	Max angles		61.23 ± 1.84	△△△	60.10 ± 1.03			52.80 ± 0.78	###	54.88 ± 0.78			47.49 ± 1.22	+++	46.97 ± 1.95
	Planar angle		44.22 ± 1.52	△△△	44.30 ± 0.80			37.86 ± 0.59	##	39.47 ± 0.57			33.89 ± 0.90	+++	34.66 ± 1.65
	Local angle		50.19 ± 1.41		52.89 ± 1.68			51.51 ± 1.04	##	51.91 ± 1.04			45.83 ± 1.49		47.27 ± 3.25
	Local spline angle		46.74 ± 1.44		48.45 ± 0.99			44.26 ± 0.56	###	45.24 ± 0.64			39.58 ± 0.54	+++	40.83 ± 1.92
	Average diameter (µm)		0.52 ± 0.02	△	0.57 ± 0.01	*		0.58 ± 0.01		0.60 ± 0.01			0.60 ± 0.02	++	0.58 ± 0.02
Values are means ± SEM; n is number of cells. *, LPS+Vehicle vs. LPS+KW6002; △, Type I vs. Type II; #, Type II vs. Type III; +, Type I vs. Type III. *P<0.05, **P<0.01, ***P<0.001. The same format denotes for other symbols.
