# Supplementary material for: The adenosine A2A receptor antagonist KW6002 distinctly regulates retinal ganglion cell morphology during postnatal development and neonatal inflammation
Source: Front Pharmacol. 2022 Dec 16;13:1082997. doi: 10.3389/fphar.2022.1082997 (PMC9800499; doi:10.3389/fphar.2022.1082997)
Supplement: Supplementary file 4 [file Table1.XLSX]

## Sheet: Sheet1
Table S1: Comparison of morphological properties of RGCs between control and KW6002-treated mice
				Type I					Type II					Type III
			Vehicle		KW6002			Vehicle		KW6002			Vehicle		KW6002
			(n = 12)		(n = 22)			(n = 26)		(n = 30)			(n = 16)		(n = 14)
Soma
	Perimeter (µm)		61.11 ± 2.34	△△	66.27 ± 1.51			68.70 ± 1.49		67.61 ± 1.14			64.31 ± 1.78		70.21 ± 2.72
	Area (µm² )		244.04 ± 15.10	△△	289.66 ± 13.04	*		313.80 ± 12.66		286.39 ± 7.79			277.10 ± 15.73		310.49 ± 22.09
Dendrites
	Dendrite field area (µm² )		30906.53 ± 1838.61	△△	34686.88 ± 2146.34			78610.04 ± 2295.94	###	70646.83 ± 2472.02	*		123035.42 ± 4269.09	+++	109513.94 ± 2438.70	**
	Density (×10-2, 1/µm)		9.50 ± 0.48	△△	8.36 ± 0.28	*		5.56 ± 0.19	###	5.81 ± 0.13			3.72 ± 0.14	+++	4.45 ± 0.24	*
	Max horizontal extend (µm)		212.65 ± 9.46	△△△	213.97 ± 7.68			326.78 ± 6.78	###	308.89 ± 7.44			416.20 ± 12.78	+++	382.80 ± 9.28	*
	Max vertical extend (µm)		194.44 ± 6.18	△△	211.62 ± 7.80			319.94 ± 8.00	##	307.28 ± 8.23			656.48 ± 251.76	+++	381.22 ± 9.50
	Dendrite number		4.25 ± 0.41		5.05 ± 0.28			5.04 ± 0.24		4.90 ± 0.24			5.31 ± 0.30		5.57 ± 0.39
	Length (µm)		2880.68 ± 143.89	△△△	2819.58 ± 133.05			4295.72 ± 113.26		4041.81 ± 103.88			4506.21 ± 101.24	+++	4851.80 ± 257.37
	Surface (µm² )		4079.95 ± 199.01	△△△	4077.04 ± 181.52			6238.81 ± 234.98		5683.85 ± 184.03			6746.31 ± 255.68	+++	7093.52 ± 349.83
	Volume (µm³ )		491.93 ± 35.37	△△	499.47 ± 25.71			783.84 ± 46.39		677.61 ± 31.07			843.72 ± 51.29	+++	870.80 ± 56.20
	Tree length (µm)		796.46 ± 116.63		601.08 ± 44.37			924.90 ± 71.22		896.74 ± 60.19			889.19 ± 54.94		938.61 ± 112.29
	Seg length (µm)		24.62 ± 1.48	△△△	30.03 ± 1.49	*		51.91 ± 1.63	###	48.60 ± 1.87			74.33 ± 3.07	+++	66.27 ± 2.71
	Seg surface (µm² )		35.30 ± 2.59	△△△	43.58 ± 2.21	*		75.44 ± 3.40	###	67.87 ± 2.58			110.31 ± 4.05	+++	97.59 ± 4.82
	Seg volume (µm³ )		4.31 ± 0.42	△△△	5.36 ± 0.32			9.46 ± 0.65	###	8.03 ± 0.37			13.68 ± 0.71	+++	12.03 ± 0.84
	Segment number		123.75 ± 11.77		97.00 ± 5.39			85.27 ± 3.82	##	85.57 ± 2.90			62.06 ± 2.61	+++	75.93 ± 6.22
	Tortuosity		1.17 ± 0.02		1.18 ± 0.01			1.15 ± 0.01		1.16 ± 0.01			1.13 ± 0.01		1.14 ± 0.01
	Max order		10.00 ± 0.82	△	9.41 ± 0.36			7.81 ± 0.31	#	7.90 ± 0.28			6.31 ± 0.27	+++	6.71 ± 0.30
	Mean order		6.67 ± 0.42	△△	5.69 ± 0.33			5.38 ± 0.20	##	5.58 ± 0.21			4.34 ± 0.20	+++	4.76 ± 0.36
	Max angles		61.89 ± 1.80	△△△	60.95 ± 1.09			53.49 ± 1.02	#	54.25 ± 1.19			49.65 ± 1.60	+++	52.33 ± 1.16
	Planar angle		44.61 ± 1.15	△△△	44.05 ± 0.71			37.74 ± 0.75		38.56 ± 0.81			35.20 ± 1.06	+++	37.08 ± 0.81
	Local angle		47.82 ± 0.87	△△△	48.20 ± 0.94			41.44 ± 0.75		45.89 ± 1.06	**		41.43 ± 0.87	+++	42.06 ± 0.76
	Local spline angle		45.02 ± 0.80	△△△	44.38 ± 0.47			38.89 ± 0.68		41.66 ± 0.65	**		38.16 ± 0.72	+++	39.78 ± 0.80
	Average diameter (µm)		0.50 ± 0.02		0.53 ± 0.01			0.54 ± 0.02		0.51 ± 0.01			0.54 ± 0.02		0.53 ± 0.02
Values are means ± SEM; n is number of cells. *, Vehicle vs. KW6002; △, Type I vs. Type II; #, Type II vs. Type III; +, Type I vs. Type III. *P<0.05, **P<0.01, ***P<0.001. The same format denotes for other symbols.
